# Supplementary material for: Isolation and characterization of novel acetogenic Moorella strains for employment as potential thermophilic biocatalysts
Source: FEMS Microbiol Ecol. 2024 Aug 8;100(9):fiae109. doi: 10.1093/femsec/fiae109 (PMC11328732; doi:10.1093/femsec/fiae109)
Supplement: fiae109_Supplemental_Files [file fiae109_supplemental_files.zip]

Archive with 7 entries (7 files):
- supp data FigS1.tif
- supp data FigS2.tif
- Supplementary data Figure legends.docx
- Supplementary data Table S1.docx
- Supplementary data Table S2.docx
- Supplementary data Table S3.docx
- Supplementary data Table S4.docx
